# Supplementary material for: Analysis of chronic kidney disease patients by targeted next-generation sequencing identifies novel variants in kidney-related genes
Source: Front Genet. 2022 Aug 11;13:886038. doi: 10.3389/fgene.2022.886038 (PMC9407681; doi:10.3389/fgene.2022.886038)
Supplement: Supplementary file 1 [file Table3.XLSX]

## Sheet: Table S1
Table S1: Novel and known variants by gene
Gene	known	Novel	Grand Total	Percent
FRAS1	280	58	338	0.171598
C5orf42	137	51	188	0.271277
PKD1	317	49	366	0.13388
CEP290	112	46	158	0.291139
PKHD1	218	44	262	0.167939
COL4A5	59	36	95	0.378947
COL4A4	126	35	161	0.217391
FREM2	150	34	184	0.184783
SALL1	58	30	88	0.340909
TTC21B	101	29	130	0.223077
COL4A3	126	29	155	0.187097
MYO1E	95	27	122	0.221311
IQCB1	37	26	63	0.412698
XDH	131	26	157	0.165605
WNK1	129	25	154	0.162338
RPGRIP1L	62	24	86	0.27907
PLCE1	97	24	121	0.198347
PTPRO	60	23	83	0.277108
CD2AP	62	23	85	0.270588
NPHS1	84	21	105	0.2
ACE	138	20	158	0.126582
COL4A6	73	19	92	0.206522
ACTN4	85	19	104	0.182692
CC2D2A	91	19	110	0.172727
NPHP4	139	19	158	0.120253
HPSE2	30	18	48	0.375
TMEM67	59	18	77	0.233766
NPHP3	77	18	95	0.189474
INF2	116	18	134	0.134328
NPHP1	37	17	54	0.314815
INVS	41	17	58	0.293103
PKD2	36	16	52	0.307692
TCTN2	61	14	75	0.186667
SLC4A4	73	14	87	0.16092
SLC12A3	120	14	134	0.104478
LAMB2	64	13	77	0.168831
OCRL	16	12	28	0.428571
GLIS2	31	12	43	0.27907
BICC1	57	12	69	0.173913
SLC12A1	63	12	75	0.16
USF2	24	11	35	0.314286
MKS1	47	11	58	0.189655
SCNN1B	57	11	68	0.161765
TRPC6	32	10	42	0.238095
COQ2	34	10	44	0.227273
SLC5A1	38	10	48	0.208333
CDC5L	41	10	51	0.196078
SMARCAL1	56	10	66	0.151515
GSN	59	10	69	0.144928
WNK4	62	10	72	0.138889
RET	67	10	77	0.12987
NEK8	21	9	30	0.3
PAX2	31	9	40	0.225
HNF1B	31	9	40	0.225
SLC5A2	35	9	44	0.204545
LMX1B	43	9	52	0.173077
ATP6V0A4	62	9	71	0.126761
AGXT	71	9	80	0.1125
NXF5	15	8	23	0.347826
SLC3A1	54	8	62	0.129032
SCNN1A	59	8	67	0.119403
FAN1	62	8	70	0.114286
LPIN1	77	8	85	0.0941176
APRT	21	7	28	0.25
FXYD6-FXYD2	23	7	30	0.233333
SOX17	24	7	31	0.225806
GRHPR	30	7	37	0.189189
ATP6V1B1	47	7	54	0.12963
SLC4A1	67	7	74	0.0945946
NFIA	31	6	37	0.162162
SCARB2	34	6	40	0.15
UPK3A	37	6	43	0.139535
TMEM237	47	6	53	0.113208
SLC7A9	56	6	62	0.0967742
FAM58A	10	5	15	0.333333
PDSS2	17	5	22	0.227273
KCNJ1	18	5	23	0.217391
CLCN5	22	5	27	0.185185
DNASE1L3	26	5	31	0.16129
TMEM231	30	5	35	0.142857
WT1	39	5	44	0.113636
AVPR2	22	4	26	0.153846
CA2	23	4	27	0.148148
BSND	28	4	32	0.125
UMOD	38	4	42	0.0952381
PREPL		3	3	1
SLC9A3R1	24	3	27	0.111111
NR3C2	26	3	29	0.103448
CTNS	51	3	54	0.0555556
TMEM216	12	2	14	0.142857
GLA	13	2	15	0.133333
CLDN16	14	2	16	0.125
B9D1	20	2	22	0.0909091
GATA3	26	2	28	0.0714286
HNRNPH2	1	1	2	0.5
FXYD2	4	1	5	0.2
SHPK	4	1	5	0.2
CHST5	7	1	8	0.125
B9D2	13	1	14	0.0714286
NPHS2	34	1	35	0.0285714
EPN2	3		3	0
GSN-AS1	7		7	0
C12orf29	1		1	0
AXDND1	1		1	0

## Sheet: Table S2
Table S2: Number of identified variants by their consequence
Consequence	Number of Variants
3` UTR Variant	150 (0.021)
5` UTR Variant	162 (0.022)
Frameshift Variant	60 (0.008)
Inframe Deletion/Insertion	25 (0.003)
Intron Variant	3331 (0.461)
Missense Variant	1819 (0.252)
Splice Acceptor/Donor Variant	23 (0.003)
Splice Region Variant	295 (0.041)
Stop Gained/Start Lost	40 (0.006)
Synonymous Variant	1320 (0.181)

## Sheet: Table S3
Table S3: Variants classifications by genes
Gene	3_prime_UTR_variant	5_prime_UTR_variant	frameshift_variant	intron_variant	missense_variant	synonymous_variant	splice_region_variant	inframe_deletion/insertion	stop_gained/start_lost	splice_acceptor/donor_variant	Total variant
ACE	1			78	39	35	5				158
ACTN4	2	2	1	62	12	18	7				104
AGXT	2	2		49	16	9	2				80
APRT	6	5		11	2	3		1			28
ATP6V0A4	1			33	19	12	5			1	71
ATP6V1B1	2	6		24	10	11			1		54
AVPR2		1	1	3	11	9	1				26
AXDND1				1							1
B9D1		4		11	2	5					22
B9D2	3			6	3	1	1				14
BICC1	1			34	14	12	7		1		69
BSND	8	4	1	7	8	4					32
C12orf29	1										1
C5orf42	2		3	92	45	33	12		1		188
CA2	1			17	7	1				1	27
CC2D2A	2		3	66	24	7	6	1	1		110
CD2AP		2	1	54	17	8	3				85
CDC5L	1	2	1	22	7	14	4				51
CEP290	1		2	92	35	18	6		3	1	158
CHST5		8									8
CLCN5		1		10	4	11	1				27
CLDN16	2	4		4	4	1			1		16
COL4A3		1	1	86	40	19	6	2			155
COL4A4	1	1	4	79	33	32	9			2	161
COL4A5	1	1	1	63	14	13	1			1	95
COL4A6	1			41	25	17	6	1		1	92
COQ2	3	1	1	14	11	13			1		44
CTNS	3	1		27	13	7	3				54
DNASE1L3		2		12	8	6	2		1		31
EPN2	3										3
FAM58A				6	4	3	2				15
FAN1				35	20	11	3			1	70
FRAS1	4	1	2	138	112	65	15		1		338
FREM2	1		2	54	79	45	3				184
FXYD2		1			1	3					5
FXYD6-FXYD2	1			24	2		3				30
GATA3	2	5		8	5	8					28
GLA		2		10	2	1					15
GLIS2	3	1		15	9	14	1				43
GRHPR				15	13	5	3	1			37
GSN		1		33	18	14	3				69
GSN-AS1		5					2				7
HNF1B	4	1		25	5	5					40
HNRNPH2		2									2
HPSE2	4		2	21	14	7					48
INF2	2			78	22	23	9				134
INVS	3			26	12	11	3	1	2		58
IQCB1			1	44	10	4	1		2	1	63
KCNJ1	1	3		2	10	7					23
LAMB2			2	25	35	11	4				77
LMX1B	8		2	27	2	10	3				52
LPIN1		1	1	44	21	15	3				85
MKS1	2	9	1	19	21	5			1		58
MYO1E	3		2	69	24	19	4		1		122
NEK8	2	1		11	9	6	1				30
NFIA		6		20	2	6	3				37
NPHP1	3			30	11	6	1	1	2		54
NPHP3	4		1	49	16	17	5	1	1	1	95
NPHP4	1	2		60	52	35	5		2	1	158
NPHS1				48	32	16	7		1	1	105
NPHS2	1	7		7	9	9	2				35
NR3C2	1			6	9	9	4				29
NXF5	2			12	4	4			1		23
OCRL				22	5		1				28
PAX2	2			21	6	6	4		1		40
PDSS2	1			15	6						22
PKD1	3		2	102	130	117	8	1	2	1	366
PKD2			4	25	12	8	2	1			52
PKHD1			2	106	98	47	7		2		262
PLCE1	1		1	44	33	30	7	2	3		121
PREPL	3										3
PTPRO		1		46	16	15	5				83
RET		1		36	18	19	3				77
RPGRIP1L		1		51	26	7	1				86
SALL1	2			25	26	28		7			88
SCARB2	2	2		20	12	3	1				40
SCNN1A		6		28	19	11	2		1		67
SCNN1B	2			35	14	16	1				68
SHPK		5									5
SLC12A1	8	1	1	28	20	10	5		1	1	75
SLC12A3		6		68	19	29	11			1	134
SLC3A1				22	25	12	2			1	62
SLC4A1				36	17	19	2				74
SLC4A4	7		1	41	13	21	4				87
SLC5A1		1	1	17	13	12	4				48
SLC5A2	2			22	12	6	1			1	44
SLC7A9		1		29	11	18	2	1			62
SLC9A3R1		3		11	11	2					27
SMARCAL1	3	1	1	32	18	7	4				66
SOX17		4		6	11	9		1			31
TCTN2	3	5		42	9	10	4		1	1	75
TMEM216	2	2		5	1	1	1		1	1	14
TMEM231		6		15	8	4	2				35
TMEM237				34	12	3	3		1		53
TMEM67	1	1	2	46	15	7	4			1	77
TRPC6		2	1	14	9	13	2		1		42
TTC21B		8		64	33	16	7		1	1	130
UMOD	1	1	1	11	14	12	2				42
UPK3A	1	1	1	15	12	10	2			1	43
USF2	4			24	3	2	1			1	35
WNK1		5	1	78	31	33	4	2			154
WNK4	1		5	26	25	13	1	1			72
WT1				29	3	10	1		1		44
XDH	1	2		81	45	21	7				157

## Sheet: Table S4
Table S4: Variants pathogencity as predicted by PolyPhen Score by gene
Gene	benign	Not Reported	possibly_damaging	probably_damaging	Total	percent
PKD1	71	237	28	30	366	0.15847
FRAS1	72	226	21	19	338	0.118343
PKHD1	66	164	16	16	262	0.122137
FREM2	46	106	13	19	184	0.173913
NPHP4	25	106	13	14	158	0.170886
LAMB2	21	42	8	6	77	0.181818
C5orf42	29	143	8	8	188	0.0851064
XDH	27	112	7	11	157	0.11465
COL4A4	19	129	7	6	161	0.0807453
GSN	7	51	6	5	69	0.15942
MYO1E	9	98	6	9	122	0.122951
RET	7	59	5	6	77	0.142857
COL4A3	18	115	5	17	155	0.141935
MKS1	14	37	5	2	58	0.12069
PKD2	6	40	5	1	52	0.115385
ACE	21	119	5	13	158	0.113924
CEP290	20	124	5	9	158	0.0886076
COL4A6	17	67	5	3	92	0.0869565
SLC12A1	8	55	4	8	75	0.16
SLC3A1	16	37	4	5	62	0.145161
NPHS1	19	73	4	9	105	0.12381
ATP6V0A4	12	52	4	3	71	0.0985915
CD2AP	9	68	4	4	85	0.0941176
RPGRIP1L	18	60	4	4	86	0.0930233
ATP6V1B1	6	43	4	1	54	0.0925926
NPHP3	9	79	4	3	95	0.0736842
FAN1	15	50	4	1	70	0.0714286
TTC21B	24	97	4	5	130	0.0692308
PTPRO	11	67	4	1	83	0.060241
GRHPR	5	24	3	5	37	0.216216
UMOD	6	28	3	5	42	0.190476
SOX17	4	22	3	2	31	0.16129
SLC5A2	5	32	3	4	44	0.159091
AVPR2	7	15	3	1	26	0.153846
HPSE2	7	34	3	4	48	0.145833
WNK4	16	47	3	6	72	0.125
TMEM237	7	41	3	2	53	0.0943396
SLC4A1	11	57	3	3	74	0.0810811
IQCB1	5	53	3	2	63	0.0793651
SMARCAL1	13	48	3	2	66	0.0757576
SCNN1B	10	54	3	1	68	0.0588235
SALL1	19	64	3	2	88	0.0568182
WNK1	25	123	3	3	154	0.038961
SLC9A3R1	7	16	2	2	27	0.148148
GLA	0	13	2	0	15	0.133333
KCNJ1	7	13	2	1	23	0.130435
CC2D2A	10	86	2	12	110	0.127273
NEK8	6	21	2	1	30	0.1
DNASE1L3	6	22	2	1	31	0.0967742
NPHS2	6	26	2	1	35	0.0857143
SLC7A9	6	51	2	3	62	0.0806452
PAX2	3	34	2	1	40	0.075
TRPC6	7	32	2	1	42	0.0714286
TMEM67	10	62	2	3	77	0.0649351
BICC1	9	56	2	2	69	0.057971
CTNS	10	41	2	1	54	0.0555556
AGXT	12	64	2	2	80	0.05
HNF1B	3	35	2	0	40	0.05
TCTN2	7	66	2	0	75	0.0266667
SCNN1A	10	49	1	7	67	0.119403
NPHP1	5	43	1	5	54	0.111111
SCARB2	8	28	1	3	40	0.1
LPIN1	13	64	1	7	85	0.0941176
B9D1	0	20	1	1	22	0.0909091
PLCE1	23	88	1	9	121	0.0826446
TMEM231	6	27	1	1	35	0.0571429
UPK3A	10	31	1	1	43	0.0465116
NXF5	3	19	1	0	23	0.0434783
SLC5A1	10	36	1	1	48	0.0416667
SLC12A3	14	115	1	4	134	0.0373134
CLCN5	3	23	1	0	27	0.037037
CA2	6	20	1	0	27	0.037037
GATA3	4	23	1	0	28	0.0357143
SLC4A4	10	74	1	2	87	0.0344828
INF2	18	112	1	3	134	0.0298507
USF2	2	32	1	0	35	0.0285714
NFIA	1	35	1	0	37	0.027027
CDC5L	6	44	1	0	51	0.0196078
ACTN4	10	92	1	1	104	0.0192308
LMX1B	1	50	1	0	52	0.0192308
FXYD2	0	4	0	1	5	0.2
PDSS2	4	16	0	2	22	0.0909091
CLDN16	3	12	0	1	16	0.0625
COL4A5	9	81	0	5	95	0.0526316
GLIS2	7	34	0	2	43	0.0465116
APRT	1	26	0	1	28	0.0357143
COQ2	10	33	0	1	44	0.0227273
WT1	2	41	0	1	44	0.0227273
INVS	11	46	0	1	58	0.0172414
BSND	8	24	0	0	32	0
FXYD6-FXYD2	0	28	0	0	30	0
NR3C2	9	20	0	0	29	0
OCRL	5	23	0	0	28	0
FAM58A	4	11	0	0	15	0
TMEM216	1	13	0	0	14	0
B9D2	3	11	0	0	14	0
CHST5	0	8	0	0	8	0
GSN-AS1	0	7	0	0	7	0
SHPK	0	5	0	0	5	0
EPN2	0	3	0	0	3	0
PREPL	0	3	0	0	3	0
HNRNPH2	0	2	0	0	2	0
C12orf29	0	1	0	0	1	0
AXDND1	0	1	0	0	1	0

## Sheet: Table S5
Table S5: Functional annotation of the significant Variants
Gene	SNP	CHR	BP	A1	A2	OR	SE	L95	U95	P	Consequence	IMPACT	SIFT	PolyPhen	Allele Frequency GenomeAD
															Global	AFR	AMR	ASJ	EAS	FIN	NFE	OTH	SAS
PLCE1	rs2274224	10	96039597	G	C	0.4732	0.08697	0.399	0.5611	5.02e-18	missense_variant	MODERATE	tolerated	benign	0.4357	0.5562	0.3437	0.5385	0.5457	0.3446	0.4389	0.4645	0.4266
CLCN5	rs188947350	23	49807143	A	T	0.2318	0.2083	0.1541	0.3486	1.17e-14	intron_variant	MODIFIER	NR	NR	0.0005797	0.0007605	0	0	0	0	0.001392	0	0.0007692
ATP6V1B1	rs11681642	2	71163086	C	T	1.904	0.1098	1.535	2.361	3.11e-09	start_lost	HIGH	deleterious_low_confidence	possibly_damaging	0.4001	0.3808	0.2608	0.3666	0.3918	0.4947	0.4371	0.4052	0.3789
LAMB2	rs151037751	3	49160341	C	G	0.1161	0.4739	0.04586	0.2939	1.52e-08	missense_variant	MODERATE	tolerated	possibly_damaging	-	-	-	-	-	-	-	-	-
INVS	rs61147858	9	102988329	-	TT	4.997	0.3358	2.587	9.652	7.02e-08	intron_variant	MODIFIER	NR	NR	0.1017	0.3795	0.05764	0.04769	0.001305	0.1439	0.1071	0.09549	0.04024
FRAS1	NR	4	78979258	GTGT	-	2.382	0.1697	1.708	3.322	1.65e-07	intron_variant	MODIFIER	NR	NR	-	-	-	-	-	-	-	-	-
C5orf42	NR	5	37139483	T	A	0.2264	0.3221	0.1204	0.4257	2.63e-07	intron_variant	MODIFIER	NR	NR	-	-	-	-	-	-	-	-	-
SLC12A3	rs3214654	16	56927312	A	C	3.264	0.2505	1.998	5.334	5.19e-07	intron_variant	MODIFIER	NR	NR	-	-	-	-	-	-	-	-	-
COL4A6	rs1266730	23	107448639	G	T	1.753	0.1167	1.394	2.203	1.63e-06	intron_variant	MODIFIER	NR	NR	0.6778	0.6652	0.3746	0.81	0.3903	0.8619	0.7921	0.7221	0.6179
SLC3A1	rs3738984	2	44531484	C	T	1.518	0.08717	1.28	1.801	1.8e-06	splice_region_variant,intron_variant	LOW	NR	NR	0.6038	0.5526	0.5226	0.6516	0.3043	0.5876	0.6749	0.6237	0.6308
RET	rs2435351	10	43596179	A	G	3.956	0.3164	2.128	7.354	2.47e-06	intron_variant	MODIFIER	NR	NR	0.2569	0.09536	0.3564	0.241	0.1019	0.2583	0.2594	0.2668	0.3028
WNK1	rs1951539755	12	974309	C	-	0.6297	0.09992	0.5177	0.766	3.6e-06	intron_variant	MODIFIER	NR	NR	-	-	-	-	-	-	-	-	-
BICC1	rs2393503	10	60558125	A	T	1.457	0.08587	1.231	1.724	1.28e-05	intron_variant	MODIFIER	NR	NR	0.6939	0.465	0.7769	0.5815	0.7379	0.7215	0.7186	0.6935	0.6314
